# Supplementary material for: Self-Supported 3D PtPdCu Nanowires Networks for Superior Glucose Electro-Oxidation Performance
Source: Molecules. 2023 Aug 2;28(15):5834. doi: 10.3390/molecules28155834 (PMC10421379; doi:10.3390/molecules28155834)
Supplement: Supplementary file 1 [file molecules-28-05834-s001.zip]

Archive with 1 entries (1 files):
- molecules-2411888-supplementary.pdf
